# Supplementary material for: Parity, dental caries and implications for maternal depletion syndrome in northern Nigerian Hausa women
Source: PLoS One. 2023 Mar 2;18(3):e0281653. doi: 10.1371/journal.pone.0281653 (PMC9980799; doi:10.1371/journal.pone.0281653)
Supplement: S1 Data — (XLSX) [file pone.0281653.s002.xlsx]

## Sheet: Sheet1
Serial number	Age	Number of children	Presence of caries	DMFT score
116	50	7	.00	.00
142	30	7	1.00	5.00
41	48	7	1.00	4.00
82	29	5	1.00	2.00
78	25	4	.00	.00
112	35	5	1.00	1.00
51	20	1	.00	.00
83	30	2	.00	.00
113	35	4	.00	.00
84	19	1	.00	.00
102	20	5	.00	.00
109	30	3	.00	.00
79	38	5	.00	.00
85	45	9	.00	.00
106	25	3	1.00	1.00
108	35	8	1.00	1.00
107	35	9	.00	.00
111	27	5	.00	.00
114	17	0	.00	.00
20	50	9	1.00	2.00
17	30	7	1.00	5.00
23	40	8	.00	.00
8	40	8	1.00	1.00
46	19	1	1.00	1.00
57	17	1	1.00	4.00
36	40	9	.00	.00
63	20	0	1.00	2.00
64	30	4	.00	.00
30	36	5	1.00	1.00
104	35	4	1.00	2.00
69	35	7	1.00	5.00
80	35	6	1.00	1.00
28	30	5	1.00	3.00
110	35	3	1.00	5.00
86	25	4	1.00	2.00
75	20	3	.00	.00
105	40	9	.00	.00
143	25	3	.00	.00
103	40	4	1.00	2.00
49	30	5	.00	.00
76	30	7	1.00	3.00
21	40	9	1.00	2.00
7	35	8	.00	.00
5	40	3	1.00	2.00
3	30	5	1.00	1.00
11	25	5	.00	.00
24	50	5	1.00	1.00
2	25	3	.00	.00
29	40	5	1.00	2.00
13	35	4	.00	.00
27	25	5	1.00	1.00
54	18	1	.00	.00
58	50	8	1.00	2.00
70	40	4	1.00	12.00
71	20	1	.00	.00
33	25	4	.00	.00
67	25	3	1.00	2.00
26	35	9	.00	.00
42	42	6	.00	.00
38	20	1	.00	.00
22	30	6	1.00	3.00
62	17	1	.00	.00
52	20	1	.00	.00
59	20	1	.00	.00
56	40	10	1.00	8.00
55	40	6	1.00	5.00
48	30	2	.00	.00
47	18	1	.00	.00
77	40	11	.00	.00
79	35	2	1.00	4.00
86	20	4	1.00	1.00
138	50	5	1.00	1.00
144	25	6	.00	.00
145	22	2	.00	.00
137	28	1	.00	.00
147	42	2	.00	.00
189	22	4	1.00	2.00
192	20	2	1.00	1.00
74	35	7	.00	.00
153	22	2	.00	.00
151	20	1	.00	.00
89	38	7	.00	.00
193	50	6	.00	.00
90	30	3	1.00	2.00
161	35	5	1.00	4.00
146	14	0	.00	.00
118	22	1	1.00	4.00
92	40	7	1.00	1.00
159	15	4	.00	.00
147	30	4	.00	.00
198	22	1	.00	.00
148	35	8	.00	.00
149	25	2	.00	.00
131	22	3	.00	.00
168	19	1	.00	.00
10	20	3	1.00	2.00
45	22	2	1.00	3.00
6	40	7	1.00	6.00
16	50	4	1.00	1.00
72	22	1	.00	.00
37	18	1	.00	.00
44	22	3	.00	.00
39	34	9	.00	.00
40	30	6	.00	.00
19	20	2	1.00	4.00
9	40	2	.00	.00
32	20	1	.00	.00
61	30	5	1.00	1.00
14	20	7	1.00	1.00
25	20	2	.00	.00
18	30	3	.00	.00
35	25	3	1.00	4.00
213	35	10	.00	.00
212	36	11	.00	.00
214	28	4	.00	.00
210	40	6	.00	.00
242	50	13	1.00	4.00
208	30	6	1.00	1.00
201	35	7	.00	.00
205	25	4	.00	.00
99	30	7	.00	.00
209	19	0	.00	.00
100	35	12	1.00	2.00
190	20	1	.00	.00
204	30	7	1.00	7.00
176	32	8	.00	.00
177	25	3	.00	.00
207	25	3	.00	.00
171	70	6	1.00	3.00
175	32	7	.00	.00
98	21	0	1.00	3.00
191	20	1	.00	.00
173	60	8	1.00	3.00
94	20	5	.00	.00
187	32	6	1.00	4.00
172	45	2	.00	.00
203	60	14	1.00	8.00
188	30	8	1.00	1.00
95	18	0	.00	.00
97	27	4	.00	.00
206	35	0	1.00	4.00
96	25	4	.00	.00
93	20	0	.00	.00
91	25	3	.00	.00
451	55	9	1.00	21.00
255	60	5	.00	.00
246	40	9	.00	.00
259	30	5	.00	.00
248	75	0	1.00	3.00
352	40	8	.00	.00
254	30	4	.00	.00
223	45	9	1.00	3.00
264	21	1	1.00	1.00
260	65	3	1.00	1.00
119	35	5	1.00	2.00
157	30	1	1.00	2.00
120	20	2	.00	.00
169	23	2	.00	.00
160	20	3	1.00	2.00
117	18	2	.00	.00
194	30	6	1.00	6.00
196	30	1	.00	.00
158	25	2	.00	.00
122	20	3	.00	.00
124	30	2	.00	.00
121	27	3	1.00	2.00
125	28	1	.00	.00
195	20	3	.00	.00
199	20	4	.00	.00
127	20	2	.00	.00
200	40	5	.00	.00
123	32	2	.00	.00
162	40	9	1.00	4.00
197	16	3	.00	.00
126	30	2	.00	.00
128	35	6	1.00	4.00
87	29	3	1.00	2.00
163	20	1	.00	.00
134	16	1	.00	.00
164	40	15	.00	.00
136	27	3	.00	.00
129	20	1	.00	.00
135	20	1	.00	.00
130	16	1	.00	.00
167	25	3	.00	.00
141	20	2	.00	.00
132	50	7	1.00	6.00
88	40	8	.00	.00
165	17	1	.00	.00
139	23	3	1.00	2.00
50	23	2	.00	.00
140	27	4	.00	.00
133	27	5	.00	.00
232	50	5	1.00	4.00
227	35	9	1.00	22.00
101	38	7	1.00	1.00
262	35	10	1.00	5.00
253	20	1	.00	.00
261	30	7	.00	.00
295	60	5	1.00	2.00
297	40	2	1.00	1.00
317	30	7	1.00	1.00
341	40	6	.00	.00
355	40	12	.00	.00
404	70	0	1.00	6.00
337	40	8	1.00	1.00
327	40	7	.00	.00
301	18	0	1.00	2.00
298	25	4	.00	.00
294	39	5	1.00	3.00
249	39	6	.00	.00
292	25	4	1.00	2.00
321	20	1	.00	.00
244	23	2	1.00	4.00
316	19	1	.00	.00
322	37	3	1.00	10.00
320	25	3	.00	.00
284	25	4	1.00	1.00
318	25	3	1.00	1.00
319	30	1	.00	.00
287	30	2	1.00	8.00
283	21	2	.00	.00
289	40	9	.00	.00
235	30	5	.00	.00
251	45	9	1.00	4.00
277	30	3	1.00	2.00
218	30	8	1.00	4.00
271	35	9	1.00	2.00
216	30	4	.00	.00
290	22	5	1.00	1.00
256	18	2	.00	.00
428	28	4	1.00	1.00
274	30	5	1.00	5.00
237	25	3	1.00	6.00
272	60	5	1.00	4.00
315	25	2	1.00	5.00
225	25	6	.00	.00
220	25	5	.00	.00
228	30	8	.00	.00
263	25	5	.00	.00
273	55	7	.00	.00
258	20	1	.00	.00
269	35	6	.00	.00
267	40	10	1.00	2.00
268	25	3	1.00	2.00
265	30	6	1.00	2.00
234	32	0	.00	.00
299	70	3	.00	.00
252	40	9	1.00	2.00
296	50	1	1.00	4.00
282	30	4	1.00	1.00
290	25	4	1.00	1.00
300	19	1	.00	.00
222	50	4	1.00	1.00
387	40	13	1.00	2.00
392	65	6	1.00	1.00
215	25	3	.00	.00
247	45	3	.00	.00
245	70	3	.00	.00
257	20	1	.00	.00
293	31	2	1.00	1.00
276	40	9	.00	.00
286	27	4	.00	.00
226	19	1	.00	.00
443	30	4	.00	.00
423	65	4	1.00	4.00
406	50	10	.00	.00
389	50	10	.00	.00
426	30	3	1.00	2.00
409	55	10	1.00	6.00
410	35	5	.00	.00
420	35	4	1.00	2.00
388	35	7	1.00	2.00
412	35	9	1.00	1.00
417	27	4	1.00	1.00
418	28	4	1.00	1.00
353	18	0	1.00	3.00
302	30	8	.00	.00
266	19	2	1.00	1.00
243	25	5	1.00	1.00
250	30	8	.00	.00
233	25	3	.00	.00
239	45	4	.00	.00
381	30	5	.00	.00
238	18	0	.00	.00
275	45	4	1.00	2.00
240	60	5	1.00	4.00
229	37	9	.00	.00
280	20	2	1.00	2.00
285	50	10	1.00	2.00
236	40	8	1.00	5.00
291	22	3	.00	.00
448	60	10	1.00	26.00
219	50	9	1.00	3.00
380	60	5	1.00	5.00
415	37	5	1.00	2.00
416	35	5	.00	.00
411	68	8	1.00	5.00
421	75	5	1.00	8.00
375	48	8	.00	.00
414	25	3	.00	.00
407	50	8	1.00	1.00
406	52	0	1.00	2.00
442	30	5	.00	.00
365	40	6	1.00	3.00
446	40	7	1.00	1.00
413	30	4	.00	.00
384	38	7	.00	.00
373	40	7	1.00	12.00
402	27	3	.00	.00
382	30	5	.00	.00
368	30	0	.00	.00
371	55	5	.00	.00
350	55	5	.00	.00
402	32	1	.00	.00
374	38	6	1.00	2.00
366	80	8	1.00	2.00
405	50	3	.00	.00
429	32	2	.00	.00
363	40	2	.00	.00
370	60	6	.00	.00
360	35	10	1.00	5.00
364	60	6	1.00	3.00
358	75	6	.00	.00
343	30	3	.00	.00
325	37	3	.00	.00
314	18	1	.00	.00
307	62	7	.00	.00
309	22	2	1.00	2.00
313	18	1	.00	.00
329	37	7	1.00	2.00
342	25	4	.00	.00
312	40	5	1.00	1.00
308	45	7	1.00	2.00
305	23	2	.00	.00
310	32	2	1.00	1.00
303	30	8	.00	.00
217	27	5	.00	.00
230	22	4	.00	.00
331	27	3	1.00	1.00
354	18	0	.00	.00
333	40	4	1.00	2.00
311	35	5	1.00	2.00
306	60	10	1.00	1.00
340	40	5	.00	.00
244	30	7	.00	.00
334	30	5	1.00	1.00
422	57	5	1.00	5.00
330	30	6	1.00	2.00
376	55	2	.00	.00
344	40	7	.00	.00
377	52	7	1.00	3.00
384	50	7	1.00	5.00
347	50	7	.00	.00
339	35	8	.00	.00
335	35	5	.00	.00
408	45	7	1.00	7.00
425	30	5	.00	.00
379	55	5	.00	.00
419	50	5	1.00	1.00
324	30	2	1.00	3.00
328	45	6	1.00	5.00
288	35	5	.00	.00
439	45	8	.00	.00
356	50	6	1.00	1.00
357	35	7	.00	.00
449	35	0	1.00	2.00
351	42	8	.00	.00
383	40	8	1.00	2.00
359	40	5	.00	.00
424	75	8	1.00	1.00
367	60	6	1.00	1.00
326	40	6	.00	.00
378	65	11	1.00	4.00
332	30	5	1.00	1.00
338	20	1	1.00	1.00
460	30	4	.00	.00
444	55	11	1.00	4.00
434	45	5	1.00	3.00
466	20	2	1.00	2.00
524	20	1	.00	.00
480	30	5	.00	.00
458	20	1	1.00	1.00
464	30	4	.00	.00
471	30	3	.00	.00
401	35	7	1.00	1.00
476	35	7	1.00	1.00
454	19	0	1.00	1.00
475	37	5	1.00	3.00
470	25	2	1.00	3.00
489	20	1	.00	.00
473	30	9	.00	.00
435	65	7	.00	.00
459	20	0	.00	.00
433	25	1	.00	.00
455	19	0	.00	.00
452	18	0	.00	.00
453	55	13	1.00	1.00
534	40	7	1.00	1.00
483	22	2	.00	.00
507	30	4	.00	.00
522	50	8	.00	.00
506	38	9	1.00	3.00
497	30	6	1.00	2.00
461	13	0	.00	.00
490	27	4	.00	.00
468	25	4	.00	.00
481	20	1	.00	.00
496	25	3	.00	.00
590	30	4	.00	.00
528	22	1	1.00	2.00
512	40	7	1.00	1.00
588	20	1	.00	.00
523	50	6	.00	.00
498	21	3	.00	.00
500	30	2	1.00	2.00
486	25	3	.00	.00
589	48	5	1.00	2.00
493	30	6	1.00	2.00
502	23	1	1.00	1.00
503	23	2	.00	.00
492	30	4	.00	.00
465	20	1	.00	.00
463	18	0	1.00	2.00
462	15	0	1.00	2.00
495	36	4	.00	.00
482	20	4	.00	.00
469	35	4	1.00	4.00
499	45	10	.00	.00
438	30	5	1.00	4.00
488	25	5	.00	.00
478	20	3	.00	.00
472	30	8	.00	.00
487	20	2	.00	.00
436	40	4	1.00	4.00
479	30	8	1.00	3.00
504	16	1	.00	.00
477	50	5	1.00	15.00
501	40	6	1.00	1.00
467	22	1	.00	.00
456	20	2	1.00	1.00
624	25	4	.00	.00
625	52	3	1.00	5.00
676	25	3	.00	.00
617	55	9	1.00	1.00
635	25	2	.00	.00
645	58	12	.00	.00
634	30	5	.00	.00
635	20	3	.00	.00
669	40	7	1.00	3.00
665	40	2	1.00	5.00
618	60	9	1.00	1.00
664	24	5	.00	.00
605	40	7	1.00	1.00
653	20	0	.00	.00
375	50	12	1.00	1.00
559	48	3	.00	.00
682	23	5	.00	.00
657	65	17	.00	.00
641	20	3	.00	.00
696	15	0	.00	.00
661	25	5	1.00	1.00
650	15	0	.00	.00
627	17	0	.00	.00
638	18	1	.00	.00
652	15	0	.00	.00
620	30	5	1.00	1.00
580	67	4	1.00	5.00
537	40	8	.00	.00
609	50	9	1.00	1.00
531	25	1	.00	.00
707	25	5	1.00	1.00
705	40	4	.00	.00
706	35	8	1.00	4.00
702	20	2	1.00	4.00
701	25	4	.00	.00
675	25	3	.00	.00
678	15	1	.00	.00
636	21	0	.00	.00
683	28	4	1.00	1.00
641	55	9	.00	.00
668	24	5	.00	.00
704	35	6	.00	.00
679	18	1	.00	.00
670	35	6	.00	.00
563	40	10	1.00	3.00
672	50	12	1.00	8.00
623	25	3	.00	.00
666	20	2	1.00	4.00
616	20	1	.00	.00
637	20	1	.00	.00
622	30	10	1.00	1.00
630	40	9	1.00	3.00
689	65	7	.00	.00
686	22	1	.00	.00
692	18	2	1.00	1.00
662	17	1	1.00	1.00
632	23	2	.00	.00
688	25	4	.00	.00
681	15	2	.00	.00
685	45	4	1.00	3.00
698	15	0	.00	.00
680	18	0	.00	.00
658	35	6	.00	.00
562	40	4	.00	.00
638	28	4	1.00	1.00
628	20	2	.00	.00
629	20	1	.00	.00
611	20	1	.00	.00
697	15	0	1.00	1.00
695	15	0	.00	.00
671	16	1	1.00	1.00
684	40	4	.00	.00
608	30	1	1.00	2.00
694	18	2	.00	.00
693	15	0	.00	.00
663	18	1	.00	.00
674	40	7	.00	.00
659	28	4	.00	.00
687	25	4	.00	.00
648	35	6	.00	.00
631	22	1	1.00	1.00
607	35	4	1.00	2.00
654	32	5	1.00	2.00
690	16	1	.00	.00
610	28	9	1.00	4.00
677	16	0	.00	.00
639	25	4	.00	.00
638	36	6	.00	.00
647	36	8	.00	.00
649	25	5	.00	.00
703	25	3	1.00	1.00
699	13	0	1.00	4.00
651	15	0	.00	.00
655	52	4	.00	.00
673	30	10	.00	.00
656	20	1	.00	.00
660	18	1	.00	.00
640	30	8	1.00	1.00
628	20	1	.00	.00
700	27	3	.00	.00
567	28	5	.00	.00
557	30	2	.00	.00
543	20	2	1.00	2.00
582	23	2	.00	.00
520	20	1	.00	.00
579	50	9	1.00	5.00
583	25	4	.00	.00
593	35	6	.00	.00
510	28	4	1.00	6.00
614	15	0	.00	.00
560	20	0	1.00	6.00
591	19	1	.00	.00
519	40	7	1.00	2.00
516	40	7	1.00	5.00
539	40	8	.00	.00
541	17	1	.00	.00
515	20	1	.00	.00
514	20	2	.00	.00
535	18	1	.00	.00
399	35	5	1.00	2.00
581	20	1	.00	.00
595	18	2	.00	.00
597	24	2	.00	.00
536	20	2	.00	.00
570	50	6	.00	.00
511	40	12	.00	.00
526	22	3	.00	.00
532	28	4	.00	.00
584	37	7	.00	.00
569	40	3	.00	.00
577	20	2	.00	.00
603	23	1	.00	.00
596	24	3	.00	.00
538	35	8	.00	.00
568	25	5	.00	.00
566	22	0	.00	.00
592	40	7	1.00	6.00
527	45	4	1.00	4.00
509	20	0	.00	.00
587	40	9	1.00	3.00
518	32	1	.00	.00
508	30	2	.00	.00
505	20	2	1.00	2.00
521	50	8	1.00	4.00
491	40	5	1.00	4.00
517	38	9	1.00	7.00
525	40	4	1.00	2.00
445	20	0	1.00	2.00
626	27	4	.00	.00
533	30	1	.00	.00
633	30	4	.00	.00
667	28	3	.00	.00
643	60	0	.00	.00
615	23	2	.00	.00
627	27	5	.00	.00
613	17	1	.00	.00
642	60	5	.00	.00
564	40	7	1.00	2.00
544	30	5	1.00	2.00
631	21	1	.00	.00
621	20	3	.00	.00
632	22	6	1.00	3.00
637	17	0	1.00	1.00
640	16	1	1.00	1.00
556	20	1	.00	.00
708	32	8	.00	.00
558	40	5	.00	.00
639	35	7	1.00	1.00
602	23	3	.00	.00
606	35	7	.00	.00
600	45	5	.00	.00
612	43	3	1.00	2.00
604	45	9	.00	.00
636	30	2	.00	.00
561	40	3	.00	.00
578	27	7	1.00	3.00
565	20	2	.00	.00
619	25	7	.00	.00
572	17	1	1.00	2.00
586	20	1	.00	.00
542	30	3	1.00	2.00
573	50	6	1.00	1.00
571	25	3	.00	.00
529	23	2	1.00	2.00
530	20	1	.00	.00
574	28	5	.00	.00
555	20	3	.00	.00
513	22	4	.00	.00
601	50	3	.00	.00
594	37	6	1.00	1.00
585	25	3	.00	.00
43	26	3	1.00	1.00
73	20	0	.00	.00
115	37	7	.00	.00
